# Supplementary material for: Hepatitis C virus leaves an epigenetic signature post cure of infection by direct-acting antivirals
Source: PLoS Genet. 2019 Jun 19;15(6):e1008181. doi: 10.1371/journal.pgen.1008181 (PMC6602261; doi:10.1371/journal.pgen.1008181)
Supplement: S5 Table — (XLSX) [file pgen.1008181.s015.xlsx]

## Sheet: General
HCV 3′ UTR fw	GCCATGGCGTTAGTATGAGTGT
HCV 3′ UTR rev	CCCTATCAGGCAGTACCACAA
fwGAPDH	GAAGGTGAAGGTCGGAGT
rvGAPDH	GAAGATGGTGATGGGATTTC

## Sheet: K9Ac ChIP
TNFAIP3_gDNA_K9AC_F	AAGGGGAAATGGAGCAAGCG
TNFAIP3_gDNA_K9AC_R	CCCAGGCTGCATGAGACGTA
GLI1_gDNA_K9AC_F	GGGGAGACCTTGTCTTGACC
GLI1_gDNA_K9AC_R	GTGCCAACGGGGATACACA
NFKBIE_gDNA_K9AC_F	CCGTCCTCGGAGATGTAAGTG
NFKBIE_gDNA_K9AC_R	GGGCTGATTCCACCTATGGC
NMYC_gDNA_K9AC_F	TTTTGCACCTTCGGACTACCC
NMYC_gDNA_K9AC_R	CCGCTTTGACTGCGTGTTG
PDGFB_gDNA_K9AC_F	CGGTACCCAGTCACGCC
PDGFB_gDNA_K9AC_R	GTTGGCAAGTCTACCCGGAAT
CEBPD_gDNA_K9AC_F	TGTTGAAGAGGTCGGCGAAG
CEBPD_gDNA_K9AC_R	AGCGCCTACATCGACTCCA
KLF4_gDNA_K9AC_F	GTTCAGTGGCTCTTGGTGAC
KLF4_gDNA_K9AC_R	AGGTGCCCCGAATAACGTG
PCSK9_gDNA_K9AC_F	CCTCATGGGCACCGTCA
PCSK9_gDNA_K9AC_R	AGCACCAGCTCCTCGTAGTC
FOSL2_gDNA_K9AC_F	CCGAGTGGGAAAATGTCACG
FOSL2_gDNA_K9AC_R	TGCAGTCCTTTGACGCAAAAC
WNT10A_gDNA_K9AC_F	GCGACTGGGGTATCCCTTTT
WNT10A_gDNA_K9AC_R	TCCTATGCGCCAACCCTAAC

## Sheet: mRNA
TNFAIP3_mRNA_k9ac_F	CACCAGCGTTCCAAGTCAGA
TNFAIP3_mRNA_k9ac_R	GTCCCAAAATACACGCAGCC
GLI1_mRNA_k9ac_F	GAGCCAGAAGTTGGGACCTC
GLI1_mRNA_k9ac_R	CCTCGCTCCATAAGGCTCAG
NFKBIE_mRNA_k9a_F166	AGCCATAGGTGGAATCAGCC
NFKBIE_mRNA_k9a_R166	ATTGAGTCTCTGCGCTCTCTG
MYCN_mRNA_F	GAAGAAATCGACGTGGTCACTG
MYCN_mRNA_R	GGTGAATGTGGTGACAGCCTT
PDGFB_mRNA_F	TCCCGAGGAGCTTTATGAGA
PDGFB_mRNA_R	ACTGCACGTTGCGGTTGT
CEBPD_mRNA_F	AGCGCAACAACATCGCCGTG
CEBPD_mRNA_R	GTCGGGTCTGAGGTATGGGTC
KLF4_mRNA_F_94	CGAACCCACACAGGTGAGAA
KLF4_mRNA_R_94	TACGGTAGTGCCTGGTCAGTTC
PCSK9_mRNA_F	AGGGGAGGACATCATTGGTG
PCSK9_mRNA_R	CAGGTTGGGGGTCAGTACC
FOSL2_mRNA_F	GGGTTTGCCAAACGCCTAAT
FOSL2_mRNA_R	TGGCTTTGTTGGCATGCTT
WNT10A_mRNA_F	AGGTGGGGAATGAATGGAAGC
WNT10A_mRNA_R	GAATGATGAAGGGAATGGTGGAG
FOSL1_mRNA_F	GCCTCTGACCTACCCTCAGT
FOSL1_mRNA_R	AGTTTGTCAGTCTCCGCCTG
COL2A1_mRNA_F	GTCTACCCCAATCCAGCAAA
COL2A1_mRNA_R	CTTCAGGGCAGTGTACGTGA
DUSP1_mRNA_F	CCAGTACAAGAGCATCCCTGT
DUSP1_mRNA_R	AGTGGACAAACACCCTTCCT
DDX60_mRNA_F_K43me	GTGTCAATCGCTCTCAGGCT
DDX60_mRNA_R_K43me	GCTCACGCAAGGAAACACTGA
DLK1_mRNA_F_K43me	GAGATGACCGCGACCGAAG
DLK1_mRNA_R_K43me	AGCATTCAGCCCCATAGGTG
APOA1_mRNA_F_K43me	ACAGCGGCAGAGACTATGTG
APOA1_mRNA_R_K43me	GCTGTCCCAGTTGTCAAGGA
EDN1_mRNA_F_K43me	AGCTGTCCAAGTCAGACGC
EDN1_mRNA_R_K43me	GCCCAAGTGCCCTTTTAACG

## Sheet: K4 3Me
FOSL1_gDNA_F	ATGGGAACAGGGACGTTGTG
FOSL1_gDNA_R	CGATGAGGTCTTCGATTCCGT
JUNB_gDNA_F2000-3000	CCCTACCGGAGTCTCAAAGC
JUNB_gDNA_R2000-3000	TTGGGGACAATCAGGCGTTC
KLF4_gDNA_F	GACGAAGAGGAGGCTGACG
KLF4_gDNA_R	TCTCTCCAATTCGCTGACCC
CEBPD_gDNA_F	CTGTAGCTTCTTTGCGCTCC
CEBPD_gDNA_R	CTCAGCAACGACCCATACCT
DUSP1_gDNA_F	ATTGGTCCCGAATGTGCTGA
DUSP1_gDNA_R	CCTGTCCACTCCACGAACAG
PDGFB_gDNA_F	CTCTGAAGGAATCCAGCCCC
PDGFB_gDNA_R	AGCGCTCCCTCAGATGTTTT
PCSK9_gDNA_F	GGGCGAGTTTGCTCAACAAC
PCSK9_gDNA_R	CTGAGCCGTAGGGACGATTG
WNT10A_gDNA_F	AGGGCTGGATTCTCCACAAG
WNT10A_gDNA_R	AGGCGGGACGTTTTCTGATA
DDX60_gDNA_F_K4_3me	TCCGGTCCGTTGAAGAAGAC
DDX60_gDNA_R_K4_3me	GGATGTCCCTTGGGAAGAGC
DLK1_gDNA_F_K4_3me	GGGACGACTTTGCCGTCTTA
DLK1_gDNA_F_K4_3me	CCCCTCACCTACAGAAACGC
APOA1_gDNA_F_K4_3me	GGGACTAGTGCCCAGTTACG
APOA1_gDNA_R_K4_3me	AGTGTAGCAAGCCCCTTTCC
EDN1_gDNA_F_K4_3me	TGGCACCCAAAACAGTGTGA
EDN1_gDNA_R_K4_3me	GCACACGCACTGCCTAAATC

## Sheet: Genetics Epigenetics correlatio
H3K9Me3
LRP2_F1DNA_ge_epK9me	GTAGAACTACAGGCACAGCTCC
LRP2_R1DNA_ge_epK9me	GCATGCAATTGATTCCTTGTACATC
ATM_F2DNA_ge_epK9me	AGATTGTTCCAGGACACGAAGG
ATM_R2DNA_ge_epK9me	TCCTTCCTGAGCTTTCAAGTATG
JAK2_F1DNA_ge_epK9me	TCTTCCATCCTCGGCGTACC
JAK2_R1DNA_ge_epK9me	GCGTCTTGGCGGATGGATA
KRT84_F1DNA_ge_epK9m	ACACCAAGGTGGGCCGTTT
KRT84_R1DNA_ge_epK9m	GTAGTCAGCAAACAGATTCCAAGG
DOCK2_F1DNA_ge_epK9m	GATCAATACAGTGCCTTGGGC
DOCK2_R1DNA_ge_epK9m	TTAAGTGTTGAGAATGCCTGCTT
H3K4Me3
DNAH6_F1DNA_ge_epK4m	TTGGTTCAAGTCCTCAGTTCGG
DNAH6_R2DNA_ge_epK4m	AGTTGAATTCGCTCACTTCCC
SLX4_FDNA_ge_epK4me	GTATGGCTGGCGCATTCTCTT
SLX4_RDNA_ge_epK4me	ATTAACGGGGATGGAGACGGT
ATM_FDNA_ge_epK4me	GAATTGAACCCTGCCTCCTGC
ATM_RDNA_ge_epK4me	AGCTCTTAACCGCGAGGCTG
JAK2_F2DNA_ge_epK4me	AGACGACACCTAGAACGAGT
JAK2_R2DNA_ge_epK4me	CGGGAGCGAGGGAATTATAAGA
ATM_FDNA_ge_epK4me	GAATTGAACCCTGCCTCCTGC
ATM_RDNA_ge_epK4me	AGCTCTTAACCGCGAGGCTG
MTMR9_FDNA_ge_epK4me	TTATTCCCCTCTACGCGAGACA
MTMR9_RDNA_ge_epK4me	CTCCATCGAGGTGTGCCG
